# Supplementary material for: Adaptation to Leaf Traits of Individual Trees in a Forest Appears Rare in Caterpillars
Source: Ecol Evol. 2025 Mar 13;15(3):e71038. doi: 10.1002/ece3.71038 (PMC11904093; doi:10.1002/ece3.71038)
Supplement: Supplementary file 1 — Appendix S1. Matching caterpillar surrogate species to identified moths. [file ECE3-15-e71038-s001.xlsx]

## Sheet: InferringSpecies
Cat	TypeR	Species	Family		Type	InfSpecies	InfFamily		Adaptation to leaf traits of individual trees in a forest appears rare in caterpillars
72	BHOW	Pandemis cerasana	Tortricidae		BHOW	Zeiraphera isertana	Tortricidae
441	BHOW	Zeiraphera isertana	Tortricidae		BL	Phycita roborella	Pyralidae		Cat	unique caterpillar ID number
451	BHOW	Zeiraphera isertana	Tortricidae		CN	Orthosia cruda	Noctuidae		TypeR	surrogate species
486	BHOW	Zeiraphera isertana	Tortricidae		DGM	Erannis defoliaria	Geometridae		Species	identified species
557	BHOW	Zeiraphera isertana	Tortricidae		EC	Phycita roborella	Pyralidae		Family	identified family
538	BHOW	Zeiraphera isertana	Tortricidae		FM	Phycita roborella	Pyralidae
437	BHOW	Zeiraphera isertana	Tortricidae		GC	Phycita roborella	Pyralidae		Type	surrogate species
97	BL	Phycita roborella	Pyralidae		GN	Orthosia cruda	Noctuidae		InfSpecies	inferred species
204	BL	Phycita roborella	Pyralidae		HMM	Eudemis profundana	Tortricidae		InfFamily	inferred family
67	BL	Phycita roborella	Pyralidae		LG	Acrobasis repandana	Pyralidae
43	BL	Phycita roborella	Pyralidae		LHOW	Eudemis profundana	Tortricidae
184	BL	Phycita roborella	Pyralidae		MM		Tortricidae
46	BL	Phycita roborella	Pyralidae		OW		Tortricidae
474	BS	Anacampsis timidella	Gelechiidae		SL	Phycita roborella	Pyralidae
522	BS	Archips xylosteana	Tortricidae		ST		Pyralidae
330	BS	Zeiraphera isertana	Tortricidae		UW	Phycita roborella	Pyralidae
548	CN	Orthosia cruda	Noctuidae		GM	Operopthera brumata	Geometridae
521	CN	Orthosia cruda	Noctuidae		LYC	Favonius quercus	Lycaenidae
372	DGM	Erannis defoliaria	Geometridae
509	EC	Phycita roborella	Pyralidae
497	FM	Phycita roborella	Pyralidae
324	GC	Phycita roborella	Pyralidae
433	GN	Orthosia cruda	Noctuidae
307	HMM	Eudemis profundana	Tortricidae
266	LG	Acrobasis repandana	Pyralidae
100	LG	Acrobasis repandana	Pyralidae
131	LG	Acrobasis repandana	Pyralidae
108	LG	Acrobasis repandana	Pyralidae
224	LG	Acrobasis repandana	Pyralidae
182	LG	Acrobasis repandana	Pyralidae
117	LG	Acrobasis repandana	Pyralidae
128	LG	Acrobasis repandana	Pyralidae
174	LG	Acrobasis repandana	Pyralidae
293	LG	Acrobasis repandana	Pyralidae
69	LG	Acrobasis repandana	Pyralidae
93	LG	Acrobasis repandana	Pyralidae
90	LG	Acrobasis repandana	Pyralidae
302	LG	Acrobasis repandana	Pyralidae
35	LG	Acrobasis repandana	Pyralidae
291	LG	Acrobasis repandana	Pyralidae
193	LG	Acrobasis repandana	Pyralidae
299	LG	Acrobasis repandana	Pyralidae
159	LG	Acrobasis repandana	Pyralidae
504	LG	Acrobasis repandana	Pyralidae
338	LG	Acrobasis repandana	Pyralidae
120	LG	Acrobasis repandana	Pyralidae
219	LG	Acrobasis repandana	Pyralidae
493	LG	Acrobasis repandana	Pyralidae
276	LG	Acrobasis repandana	Pyralidae
252	LG	Acrobasis repandana	Pyralidae
250	LG	Acrobasis repandana	Pyralidae
292	LG	Acrobasis repandana	Pyralidae
515	LG	Acrobasis repandana	Pyralidae
267	LG	Acrobasis repandana	Pyralidae
455	LG	Acrobasis repandana	Pyralidae
265	LG	Acrobasis repandana	Pyralidae
347	LG	Acrobasis repandana	Pyralidae
225	LG	Acrobasis repandana	Pyralidae
247	LG	Acrobasis repandana	Pyralidae
258	LG	Acrobasis repandana	Pyralidae
547	LG	Acrobasis repandana	Pyralidae
96	LG	Acrobasis repandana	Pyralidae
79	LG	Acrobasis repandana	Pyralidae
203	LG	Acrobasis repandana	Pyralidae
70	LG	Acrobasis repandana	Pyralidae
75	LG	Acrobasis repandana	Pyralidae
66	LG	Acrobasis repandana	Pyralidae
63	LG	Acrobasis repandana	Pyralidae
101	LG	Acrobasis repandana	Pyralidae
77	LG	Acrobasis repandana	Pyralidae
208	LG	Acrobasis repandana	Pyralidae
107 b	LG	Acrobasis repandana	Pyralidae
81	LG	Acrobasis repandana	Pyralidae
95	LG	Acrobasis repandana	Pyralidae
94	LG	Acrobasis repandana	Pyralidae
85	LG	Acrobasis repandana	Pyralidae
80	LG	Acrobasis repandana	Pyralidae
112	LG	Acrobasis repandana	Pyralidae
10	LG	Acrobasis repandana	Pyralidae
110	LG	Acrobasis repandana	Pyralidae
74	LG	Acrobasis repandana	Pyralidae
264	LG	Acrobasis repandana	Pyralidae
430	LG	Acrobasis tumidana	Pyralidae
53	LG	Cosmia trapezina	Noctuidae
261	LG	Cosmia trapezina	Noctuidae
86	LG	Pandemis cerasana	Tortricidae
393	LG	Pandemis cerasana	Tortricidae
528	LHOW	Eudemis profundana	Tortricidae
263	LHOW	Eudemis profundana	Tortricidae
82	LHOW	Eudemis profundana	Tortricidae
398	LHOW	Eudemis profundana	Tortricidae
378	MM	Archips podana	Tortricidae
432	MM	Eudemis profundana	Tortricidae
374	MM	Eudemis profundana	Tortricidae
390	MM	Eudemis profundana	Tortricidae
544	MM	Eudemis profundana	Tortricidae
411	MM	Eudemis profundana	Tortricidae
505	MM	Eudemis profundana	Tortricidae
314	MM	Eudemis profundana	Tortricidae
366	MM	Eudemis profundana	Tortricidae
322	MM	Eudemis profundana	Tortricidae
442	MM	Eudemis profundana	Tortricidae
552	MM	Eudemis profundana	Tortricidae
555	MM	Eudemis profundana	Tortricidae
559	MM	Eudemis profundana	Tortricidae
377	MM	Eudemis profundana	Tortricidae
323	MM	Zeiraphera isertana	Tortricidae
481	MM	Zeiraphera isertana	Tortricidae
482	MM	Zeiraphera isertana	Tortricidae
360	MM	Zeiraphera isertana	Tortricidae
480	MM	Zeiraphera isertana	Tortricidae
310	MM	Zeiraphera isertana	Tortricidae
300	OW	Eudemis profundana	Tortricidae
141	OW	Pandemis cerasana	Tortricidae
469	SL	Phycita roborella	Pyralidae
466	SL	Phycita roborella	Pyralidae
214	ST	Acrobasis repandana	Pyralidae
4	ST	Acrobasis repandana	Pyralidae
212	ST	Acrobasis repandana	Pyralidae
268	ST	Acrobasis repandana	Pyralidae
288	ST	Acrobasis repandana	Pyralidae
238	ST	Acrobasis repandana	Pyralidae
91	ST	Acrobasis repandana	Pyralidae
358	ST	Acrobasis tumidana	Pyralidae
407	ST	Acrobasis tumidana	Pyralidae
513	ST	Acrobasis tumidana	Pyralidae
382	ST?	Acrobasis tumidana	Pyralidae
518	UW	Phycita roborella	Pyralidae
498		Archips xylosteana	Tortricidae
532	LYC	Favonius quercus	Lycaenidae
143	LYC	Favonius quercus	Lycaenidae
126	LYC	Favonius quercus	Lycaenidae
297	LYC	Favonius quercus	Lycaenidae
294	LYC	Favonius quercus	Lycaenidae
472	LYC	Favonius quercus	Lycaenidae
118b	LYC	Favonius quercus	Lycaenidae
