# Supplementary material for: Adaptation to Leaf Traits of Individual Trees in a Forest Appears Rare in Caterpillars
Source: Ecol Evol. 2025 Mar 13;15(3):e71038. doi: 10.1002/ece3.71038 (PMC11904093; doi:10.1002/ece3.71038)
Supplement: Supplementary file 2 — Appendix S2. Growth rate dataset. [file ECE3-15-e71038-s002.csv]

Tree	Food	Cat	Date	Batch	HomeAway	Branch	Weight 1	Weight 2	DateWe1	DateWe2	growth_rate	FATE	comments	Fate2	CommentFate	Type	TypeFate	TypeR	Species	Family	InfSpecies	InfFamily	CN	TotalPP	AOA	flavonols	phenolic_acids	flavan3ols	tannins	PI
13	13	517	2022-05-16	Late	home	B2	0.03703	0.048	2022-05-17	2022-05-22	0.0444391958391945	died	NA	dead cat	fungus	LG	LG	NA	NA	NA	Acrobasis repandana	Pyralidae	18.201	42.6391190900981	360.673912341921	10.538427141799	1.75291760535958	2.82958059459975	14.348479249892	55.4285714285714
13	13	384	2022-05-16	Late	home	B2	0.0303	0.06093	2022-05-17	2022-05-22	0.0625767253276787	died	NA	dead cat	NA	LG	LG	NA	NA	NA	Acrobasis repandana	Pyralidae	18.201	42.6391190900981	360.673912341921	10.538427141799	1.75291760535958	2.82958059459975	14.348479249892	55.4285714285714
13	24	347	2022-05-16	Late	away	B1	0.02245	0.03075	2022-05-17	2022-05-22	0.0404939417156282	adult	NA	NA	NA	LG	NA	LG	Acrobasis repandana	Pyralidae	Acrobasis repandana	Pyralidae	17.218	36.9096485001252	330.862812694473	11.5118895698501	1.69194788604636	2.45853458917522	10.0137917500114	55.4285714285714
15	24	564	2022-05-16	Late	away	B1	0.04117	0.15241	2022-05-17	2022-05-22	0.0961872053876193	died	NA	dead cat	NA	LG	LG	NA	NA	NA	Acrobasis repandana	Pyralidae	17.218	36.9096485001252	330.862812694473	11.5118895698501	1.69194788604636	2.45853458917522	10.0137917500114	79
15	13	426	2022-05-16	Late	away	B2	0.04593	0.06119	2022-05-17	2022-05-22	0.0496076642524692	?	NA	NA	NA	LG	NA	NA	NA	NA	Acrobasis repandana	Pyralidae	18.201	42.6391190900981	360.673912341921	10.538427141799	1.75291760535958	2.82958059459975	14.348479249892	79
15	15	403	2022-05-16	Late	home	B2	0.01025	0.01389	2022-05-17	2022-05-22	0.0307655443146275	died	NA	dead cat	NA	LG	LG?	NA	NA	NA	Acrobasis repandana	Pyralidae	15.508	53.7671660392716	509.427922895126	15.4261900429348	1.85391636074215	2.57694502875644	13.0814344643674	79
15	13	543	2022-05-16	Late	away	B1	0.01039	0.04618	2022-05-17	2022-05-22	0.0659099593628236	died	NA	dead cat	NA	LG	LG	NA	NA	NA	Acrobasis repandana	Pyralidae	18.201	42.6391190900981	360.673912341921	10.538427141799	1.75291760535958	2.82958059459975	14.348479249892	79
15	24	402	2022-05-16	Late	away	B2	0.01648	0.01976	2022-05-17	2022-05-22	0.02971589202316	died	NA	dead cat	NA	LG	LG	NA	NA	NA	Acrobasis repandana	Pyralidae	17.218	36.9096485001252	330.862812694473	11.5118895698501	1.69194788604636	2.45853458917522	10.0137917500114	79
27	27	168	2022-05-11	Early	home	B1	0.00778	0.01755	2022-05-13	2022-05-18	0.0427558475882489	?	NA	NA	NA	LG	NA	NA	NA	NA	Acrobasis repandana	Pyralidae	14.014	70.3884639413195	591.224672810251	33.5547594028641	1.47128079398153	4.95517875006047	13.2643872264393	129.25
27	27	159	2022-05-11	Early	home	B1	0.02207	0.04919	2022-05-13	2022-05-18	0.0600888297822897	adult	NA	NA	NA	LG	NA	LG	Acrobasis repandana	Pyralidae	Acrobasis repandana	Pyralidae	14.014	70.3884639413195	591.224672810251	33.5547594028641	1.47128079398153	4.95517875006047	13.2643872264393	129.25
27	27	171	2022-05-11	Early	home	B1	0.00955	0.03074	2022-05-13	2022-05-18	0.0553444665626538	pupa	NA	pupa not eclosed	NA	LG	LG	NA	NA	NA	Acrobasis repandana	Pyralidae	14.014	70.3884639413195	591.224672810251	33.5547594028641	1.47128079398153	4.95517875006047	13.2643872264393	129.25
27	35	152	2022-05-11	Early	away	B1	0.01427	0.04815	2022-05-13	2022-05-18	0.0647159930311003	died	NA	dead cat	NA	LG	LG	NA	NA	NA	Acrobasis repandana	Pyralidae	14.467	46.4826983713624	379.852120535715	23.4182222737102	2.14427070061384	2.56526689856151	9.44396987312981	129.25
27	34	164	2022-05-11	Early	away	B1	0.01973	0.05633	2022-05-13	2022-05-18	0.0664034794363123	died	NA	dead cat	NA	LG	LG	NA	NA	NA	Acrobasis repandana	Pyralidae	12.325	50.6615589409151	433.62712427321	22.663832172139	3.91292372202139	2.17990362403853	8.11099784347863	129.25
27	27	163	2022-05-11	Early	home	B1	0.00581	0.01398	2022-05-13	2022-05-18	0.0402814142995227	?	NA	NA	NA	LG	NA	NA	NA	NA	Acrobasis repandana	Pyralidae	14.014	70.3884639413195	591.224672810251	33.5547594028641	1.47128079398153	4.95517875006047	13.2643872264393	129.25
28	28	9	2022-05-11	Early	home	B2	0.0043	0.08528	2022-05-13	2022-05-18	0.086527923909552	died	NA	dead cat	NA	LG	LG	NA	NA	NA	Acrobasis repandana	Pyralidae	12.694	61.7890280196516	514.006553734783	31.6753881013474	2.41347717957469	2.97258759519639	11.7590557452362	140
28	35	10	2022-05-11	Early	away	B2	0.01116	0.03314	2022-05-13	2022-05-18	0.0560238707004945	adult	NA	NA	NA	LG	NA	LG	Acrobasis repandana	Pyralidae	Acrobasis repandana	Pyralidae	14.467	46.4826983713624	379.852120535715	23.4182222737102	2.14427070061384	2.56526689856151	9.44396987312981	140
28	28	4	2022-05-11	Early	home	B2	0.01425	0.0461	2022-05-13	2022-05-18	0.063396746925242	adult	NA	NA	NA	NA	NA	ST	Acrobasis repandana	Pyralidae	Acrobasis repandana	Pyralidae	12.694	61.7890280196516	514.006553734783	31.6753881013474	2.41347717957469	2.97258759519639	11.7590557452362	140
28	28	53	2022-05-11	Early	home	B1	0.01479	0.11628	2022-05-13	2022-05-18	0.0932906411221516	adult	NA	NA	NA	LG	NA	LG	Cosmia trapezina	Noctuidae	Acrobasis repandana	Pyralidae	12.694	61.7890280196516	514.006553734783	31.6753881013474	2.41347717957469	2.97258759519639	11.7590557452362	140
30	30	174	2022-05-11	Early	home	B2	0.01298	0.04656	2022-05-13	2022-05-18	0.0645244113050187	adult	NA	NA	NA	LG	NA	LG	Acrobasis repandana	Pyralidae	Acrobasis repandana	Pyralidae	12.805	54.0433676104792	432.329437530242	28.7762008232464	2.09448974634146	2.62231435075372	14.3608877262304	40
30	30	63	2022-05-11	Early	home	B1	0.02053	0.05584	2022-05-13	2022-05-18	0.0656139805508707	adult	NA	NA	NA	LG	NA	LG	Acrobasis repandana	Pyralidae	Acrobasis repandana	Pyralidae	12.805	54.0433676104792	432.329437530242	28.7762008232464	2.09448974634146	2.62231435075372	14.3608877262304	40
30	30	182	2022-05-11	Early	home	B2	0.01298	0.04255	2022-05-13	2022-05-18	0.0618463793864802	adult	NA	NA	NA	LG	NA	LG	Acrobasis repandana	Pyralidae	Acrobasis repandana	Pyralidae	12.805	54.0433676104792	432.329437530242	28.7762008232464	2.09448974634146	2.62231435075372	14.3608877262304	40
30	28	66	2022-05-11	Early	away	B1	0.01294	0.05198	2022-05-13	2022-05-18	0.0678474820548045	adult	NA	NA	NA	LG	NA	LG	Acrobasis repandana	Pyralidae	Acrobasis repandana	Pyralidae	12.694	61.7890280196516	514.006553734783	31.6753881013474	2.41347717957469	2.97258759519639	11.7590557452362	40
30	45	35	2022-05-11	Early	away	B2	0.02047	0.04758	2022-05-13	2022-05-18	0.0600814433323447	adult	NA	NA	NA	LG	NA	LG	Acrobasis repandana	Pyralidae	Acrobasis repandana	Pyralidae	15.0875	65.4180396339647	600.392494893285	32.6643174300581	2.90876795402492	3.41056009012364	13.6919271710017	40
34	27	288	2022-05-11	Early	away	B1	0.01286	0.05365	2022-05-13	2022-05-18	0.0688464726245452	adult	NA	NA	NA	ST	NA	ST	Acrobasis repandana	Pyralidae	Acrobasis repandana	Pyralidae	14.014	70.3884639413195	591.224672810251	33.5547594028641	1.47128079398153	4.95517875006047	13.2643872264393	105
34	28	193	2022-05-11	Early	away	B1	0.01351	0.0548	2022-05-13	2022-05-18	0.0691266352441991	adult	NA	NA	NA	LG	NA	LG	Acrobasis repandana	Pyralidae	Acrobasis repandana	Pyralidae	12.694	61.7890280196516	514.006553734783	31.6753881013474	2.41347717957469	2.97258759519639	11.7590557452362	105
34	34	292	2022-05-11	Early	home	B1	0.01194	0.05007	2022-05-13	2022-05-18	0.0673161707973533	adult	NA	NA	NA	LG	NA	LG	Acrobasis repandana	Pyralidae	Acrobasis repandana	Pyralidae	12.325	50.6615589409151	433.62712427321	22.663832172139	3.91292372202139	2.17990362403853	8.11099784347863	105
34	34	212	2022-05-11	Early	home	B1	0.01029	0.04697	2022-05-13	2022-05-18	0.0664518255859055	adult	NA	NA	NA	ST	NA	ST	Acrobasis repandana	Pyralidae	Acrobasis repandana	Pyralidae	12.325	50.6615589409151	433.62712427321	22.663832172139	3.91292372202139	2.17990362403853	8.11099784347863	105
34	34	208	2022-05-11	Early	home	B1	0.00998	0.04233	2022-05-13	2022-05-18	0.0637267720461814	adult	18.5 sick	NA	NA	LG	NA	LG	Acrobasis repandana	Pyralidae	Acrobasis repandana	Pyralidae	12.325	50.6615589409151	433.62712427321	22.663832172139	3.91292372202139	2.17990362403853	8.11099784347863	105
34	30	276	2022-05-11	Early	away	B1	0.01196	0.05414	2022-05-13	2022-05-18	0.0696197798705369	adult	NA	NA	NA	LG	NA	LG	Acrobasis repandana	Pyralidae	Acrobasis repandana	Pyralidae	12.805	54.0433676104792	432.329437530242	28.7762008232464	2.09448974634146	2.62231435075372	14.3608877262304	105
34	34	203	2022-05-11	Early	home	B1	0.0151	0.04713	2022-05-13	2022-05-18	0.0635159512488169	adult	NA	NA	NA	LG	NA	LG	Acrobasis repandana	Pyralidae	Acrobasis repandana	Pyralidae	12.325	50.6615589409151	433.62712427321	22.663832172139	3.91292372202139	2.17990362403853	8.11099784347863	105
34	34	219	2022-05-11	Early	home	B1	0.01311	0.05742	2022-05-13	2022-05-18	0.0707724717126633	adult	NA	NA	NA	LG	NA	LG	Acrobasis repandana	Pyralidae	Acrobasis repandana	Pyralidae	12.325	50.6615589409151	433.62712427321	22.663832172139	3.91292372202139	2.17990362403853	8.11099784347863	105
34	30	291	2022-05-11	Early	away	B1	0.01041	0.04284	2022-05-13	2022-05-18	0.0637792598354139	adult	NA	NA	NA	LG	NA	LG	Acrobasis repandana	Pyralidae	Acrobasis repandana	Pyralidae	12.805	54.0433676104792	432.329437530242	28.7762008232464	2.09448974634146	2.62231435075372	14.3608877262304	105
34	34	293	2022-05-11	Early	home	B1	0.01321	0.04608	2022-05-13	2022-05-18	0.0640664103989909	adult	NA	NA	NA	LG	NA	LG	Acrobasis repandana	Pyralidae	Acrobasis repandana	Pyralidae	12.325	50.6615589409151	433.62712427321	22.663832172139	3.91292372202139	2.17990362403853	8.11099784347863	105
34	34	281	2022-05-11	Early	home	B1	0.00574	0.0179	2022-05-13	2022-05-18	0.045991244232558	?	NA	NA	NA	LG	NA	NA	NA	NA	Acrobasis repandana	Pyralidae	12.325	50.6615589409151	433.62712427321	22.663832172139	3.91292372202139	2.17990362403853	8.11099784347863	105
34	34	214	2022-05-11	Early	home	B1	0.00936	0.04574	2022-05-13	2022-05-18	0.0662701632273562	adult	NA	NA	NA	ST	NA	ST	Acrobasis repandana	Pyralidae	Acrobasis repandana	Pyralidae	12.325	50.6615589409151	433.62712427321	22.663832172139	3.91292372202139	2.17990362403853	8.11099784347863	105
34	28	287	2022-05-11	Early	away	B1	0.0088	0.02995	2022-05-13	2022-05-18	0.0553096203949428	parasitized	NA	parasitized	NA	LG	LG	NA	NA	NA	Acrobasis repandana	Pyralidae	12.694	61.7890280196516	514.006553734783	31.6753881013474	2.41347717957469	2.97258759519639	11.7590557452362	105
35	?	267	2022-05-11	Early	away	B1	0.01462	0.05794	2022-05-13	2022-05-18	0.0702414173159665	adult	NA	NA	NA	LG	NA	LG	Acrobasis repandana	Pyralidae	Acrobasis repandana	Pyralidae	NA	NA	NA	NA	NA	NA	NA	105
35	34	247	2022-05-11	Early	away	B1	0.01431	0.05847	2022-05-13	2022-05-18	0.0706925208979014	adult	NA	NA	NA	LG	NA	LG	Acrobasis repandana	Pyralidae	Acrobasis repandana	Pyralidae	12.325	50.6615589409151	433.62712427321	22.663832172139	3.91292372202139	2.17990362403853	8.11099784347863	105
35	28	265	2022-05-11	Early	away	B1	0.01462	0.05794	2022-05-13	2022-05-18	0.0702414173159665	adult	NA	NA	NA	LG	NA	LG	Acrobasis repandana	Pyralidae	Acrobasis repandana	Pyralidae	12.694	61.7890280196516	514.006553734783	31.6753881013474	2.41347717957469	2.97258759519639	11.7590557452362	105
35	34	261	2022-05-11	Early	away	B1	0.02543	0.27136	2022-05-13	2022-05-18	0.125304702190347	adult	NA	NA	NA	LG	NA	LG	Cosmia trapezina	Noctuidae	Acrobasis repandana	Pyralidae	12.325	50.6615589409151	433.62712427321	22.663832172139	3.91292372202139	2.17990362403853	8.11099784347863	105
35	27	90	2022-05-11	Early	away	B1	0.01349	0.04772	2022-05-13	2022-05-18	0.0649380810044412	adult	NA	NA	NA	LG	NA	LG	Acrobasis repandana	Pyralidae	Acrobasis repandana	Pyralidae	14.014	70.3884639413195	591.224672810251	33.5547594028641	1.47128079398153	4.95517875006047	13.2643872264393	105
35	30	268	2022-05-11	Early	away	B1	0.01236	0.05715	2022-05-13	2022-05-18	0.0710271081345101	adult	NA	NA	NA	ST	NA	ST	Acrobasis repandana	Pyralidae	Acrobasis repandana	Pyralidae	12.805	54.0433676104792	432.329437530242	28.7762008232464	2.09448974634146	2.62231435075372	14.3608877262304	105
35	35	69	2022-05-11	Early	home	B1	0.01253	0.04875	2022-05-13	2022-05-18	0.0661728680285221	adult	NA	NA	NA	LG	NA	LG	Acrobasis repandana	Pyralidae	Acrobasis repandana	Pyralidae	14.467	46.4826983713624	379.852120535715	23.4182222737102	2.14427070061384	2.56526689856151	9.44396987312981	105
35	45	258	2022-05-11	Early	away	B1	0.01339	0.06123	2022-05-13	2022-05-18	0.0726040464666311	adult	NA	NA	NA	LG	NA	LG	Acrobasis repandana	Pyralidae	Acrobasis repandana	Pyralidae	15.0875	65.4180396339647	600.392494893285	32.6643174300581	2.90876795402492	3.41056009012364	13.6919271710017	105
35	27	94	2022-05-11	Early	away	B1	0.01148	0.0481	2022-05-13	2022-05-18	0.0664155725731717	adult	NA	NA	NA	LG	NA	LG	Acrobasis repandana	Pyralidae	Acrobasis repandana	Pyralidae	14.014	70.3884639413195	591.224672810251	33.5547594028641	1.47128079398153	4.95517875006047	13.2643872264393	105
35	35	102	2022-05-11	Early	home	B1	0.00957	0.017	2022-05-13	2022-05-18	0.039026563404251	?	NA	NA	NA	LG	NA	NA	NA	NA	Acrobasis repandana	Pyralidae	14.467	46.4826983713624	379.852120535715	23.4182222737102	2.14427070061384	2.56526689856151	9.44396987312981	105
35	35	238	2022-05-11	Early	home	B1	0.01153	0.05405	2022-05-13	2022-05-18	0.0698063405153902	adult	NA	NA	NA	ST	NA	ST	Acrobasis repandana	Pyralidae	Acrobasis repandana	Pyralidae	14.467	46.4826983713624	379.852120535715	23.4182222737102	2.14427070061384	2.56526689856151	9.44396987312981	105
35	35	93	2022-05-11	Early	home	B1	0.01412	0.04857	2022-05-13	2022-05-18	0.0650769052877985	adult	NA	NA	NA	LG	NA	LG	Acrobasis repandana	Pyralidae	Acrobasis repandana	Pyralidae	14.467	46.4826983713624	379.852120535715	23.4182222737102	2.14427070061384	2.56526689856151	9.44396987312981	105
35	35	80	2022-05-11	Early	home	B1	0.01299	0.03654	2022-05-13	2022-05-18	0.0573272147659149	adult	NA	NA	NA	LG	NA	LG	Acrobasis repandana	Pyralidae	Acrobasis repandana	Pyralidae	14.467	46.4826983713624	379.852120535715	23.4182222737102	2.14427070061384	2.56526689856151	9.44396987312981	105
35	35	112	2022-05-11	Early	home	B1	0.01397	0.06409	2022-05-13	2022-05-18	0.0737396009596996	adult	18.5 pup	NA	NA	LG	NA	LG	Acrobasis repandana	Pyralidae	Acrobasis repandana	Pyralidae	14.467	46.4826983713624	379.852120535715	23.4182222737102	2.14427070061384	2.56526689856151	9.44396987312981	105
35	35	101	2022-05-11	Early	home	B1	0.0105	0.04342	2022-05-13	2022-05-18	0.0640988786522259	adult	NA	NA	NA	LG	NA	LG	Acrobasis repandana	Pyralidae	Acrobasis repandana	Pyralidae	14.467	46.4826983713624	379.852120535715	23.4182222737102	2.14427070061384	2.56526689856151	9.44396987312981	105
35	28	224	2022-05-11	Early	away	B1	0.01034	0.0543	2022-05-13	2022-05-18	0.0705856376833946	adult	NA	NA	NA	LG	NA	LG	Acrobasis repandana	Pyralidae	Acrobasis repandana	Pyralidae	12.694	61.7890280196516	514.006553734783	31.6753881013474	2.41347717957469	2.97258759519639	11.7590557452362	105
35	35	75	2022-05-11	Early	home	B1	0.01128	0.04505	2022-05-13	2022-05-18	0.0646458782109266	adult	NA	NA	NA	LG	NA	LG	Acrobasis repandana	Pyralidae	Acrobasis repandana	Pyralidae	14.467	46.4826983713624	379.852120535715	23.4182222737102	2.14427070061384	2.56526689856151	9.44396987312981	105
35	34	86	2022-05-11	Early	away	B1	0.01029	0.0734	2022-05-13	2022-05-18	0.0796275076286616	adult	NA	NA	NA	LG	NA	LG	Pandemis cerasana	Tortricidae	Acrobasis repandana	Pyralidae	12.325	50.6615589409151	433.62712427321	22.663832172139	3.91292372202139	2.17990362403853	8.11099784347863	105
35	35	95	2022-05-11	Early	home	B1	0.01445	0.06232	2022-05-13	2022-05-18	0.0726192197113477	adult	NA	NA	NA	LG	NA	LG	Acrobasis repandana	Pyralidae	Acrobasis repandana	Pyralidae	14.467	46.4826983713624	379.852120535715	23.4182222737102	2.14427070061384	2.56526689856151	9.44396987312981	105
35	28	108	2022-05-11	Early	away	B1	0.01035	0.0436	2022-05-13	2022-05-18	0.0643123488804131	adult	dead	NA	NA	LG	NA	LG	Acrobasis repandana	Pyralidae	Acrobasis repandana	Pyralidae	12.694	61.7890280196516	514.006553734783	31.6753881013474	2.41347717957469	2.97258759519639	11.7590557452362	105
35	35	110	2022-05-11	Early	home	B1	0.01404	0.05308	2022-05-13	2022-05-18	0.0678474820548045	adult	NA	NA	NA	LG	NA	LG	Acrobasis repandana	Pyralidae	Acrobasis repandana	Pyralidae	14.467	46.4826983713624	379.852120535715	23.4182222737102	2.14427070061384	2.56526689856151	9.44396987312981	105
35	28	252	2022-05-11	Early	away	B1	0.01451	0.06307	2022-05-13	2022-05-18	0.0729664683140146	adult	NA	NA	NA	LG	NA	LG	Acrobasis repandana	Pyralidae	Acrobasis repandana	Pyralidae	12.694	61.7890280196516	514.006553734783	31.6753881013474	2.41347717957469	2.97258759519639	11.7590557452362	105
35	28	96	2022-05-11	Early	away	B1	0.01221	0.04835	2022-05-13	2022-05-18	0.0661241129533062	adult	NA	NA	NA	LG	NA	LG	Acrobasis repandana	Pyralidae	Acrobasis repandana	Pyralidae	12.694	61.7890280196516	514.006553734783	31.6753881013474	2.41347717957469	2.97258759519639	11.7590557452362	105
35	34	85	2022-05-11	Early	away	B1	0.01064	0.05158	2022-05-13	2022-05-18	0.0689307606662803	adult	NA	NA	NA	LG	NA	LG	Acrobasis repandana	Pyralidae	Acrobasis repandana	Pyralidae	12.325	50.6615589409151	433.62712427321	22.663832172139	3.91292372202139	2.17990362403853	8.11099784347863	105
35	34	107 - B	2022-05-11	Early	away	B1	0.01452	0.04972	2022-05-13	2022-05-18	0.0655457747688933	adult	NA	NA	NA	LG	NA	LG	Acrobasis repandana	Pyralidae	Acrobasis repandana	Pyralidae	12.325	50.6615589409151	433.62712427321	22.663832172139	3.91292372202139	2.17990362403853	8.11099784347863	105
35	27	91	2022-05-11	Early	away	B1	0.01325	0.0504	2022-05-13	2022-05-18	0.0667344489010619	adult	NA	NA	NA	ST	NA	ST	Acrobasis repandana	Pyralidae	Acrobasis repandana	Pyralidae	14.014	70.3884639413195	591.224672810251	33.5547594028641	1.47128079398153	4.95517875006047	13.2643872264393	105
35	35	79	2022-05-11	Early	home	B1	0.01466	0.06164	2022-05-13	2022-05-18	0.0721663559081126	adult	NA	NA	NA	LG	NA	LG	Acrobasis repandana	Pyralidae	Acrobasis repandana	Pyralidae	14.467	46.4826983713624	379.852120535715	23.4182222737102	2.14427070061384	2.56526689856151	9.44396987312981	105
35	45	240	2022-05-11	Early	away	B1	0.01311	0.02058	2022-05-13	2022-05-18	0.0390964722403529	died	NA	dead cat	NA	LG	LG	NA	NA	NA	Acrobasis repandana	Pyralidae	15.0875	65.4180396339647	600.392494893285	32.6643174300581	2.90876795402492	3.41056009012364	13.6919271710017	105
35	35	81	2022-05-11	Early	home	B1	0.01948	0.05845	2022-05-13	2022-05-18	0.0678069069148758	adult	NA	NA	NA	LG	NA	LG	Acrobasis repandana	Pyralidae	Acrobasis repandana	Pyralidae	14.467	46.4826983713624	379.852120535715	23.4182222737102	2.14427070061384	2.56526689856151	9.44396987312981	105
35	30	74	2022-05-11	Early	away	B1	0.01139	0.05826	2022-05-13	2022-05-18	0.0721099879861878	adult	NA	moth	NA	LG	LG	LG	Acrobasis repandana	Pyralidae	Acrobasis repandana	Pyralidae	12.805	54.0433676104792	432.329437530242	28.7762008232464	2.09448974634146	2.62231435075372	14.3608877262304	105
35	45	225	2022-05-11	Early	away	B1	0.01189	0.05016	2022-05-13	2022-05-18	0.0673984572189363	adult	NA	NA	NA	LG	NA	LG	Acrobasis repandana	Pyralidae	Acrobasis repandana	Pyralidae	15.0875	65.4180396339647	600.392494893285	32.6643174300581	2.90876795402492	3.41056009012364	13.6919271710017	105
35	35	100	2022-05-11	Early	home	B1	0.01177	0.04264	2022-05-13	2022-05-18	0.0627397391874109	adult	NA	NA	NA	LG	NA	LG	Acrobasis repandana	Pyralidae	Acrobasis repandana	Pyralidae	14.467	46.4826983713624	379.852120535715	23.4182222737102	2.14427070061384	2.56526689856151	9.44396987312981	105
35	34	77	2022-05-11	Early	away	B1	0.02012	0.05218	2022-05-13	2022-05-18	0.0635357751850987	adult	NA	NA	NA	LG	NA	LG	Acrobasis repandana	Pyralidae	Acrobasis repandana	Pyralidae	12.325	50.6615589409151	433.62712427321	22.663832172139	3.91292372202139	2.17990362403853	8.11099784347863	105
35	45	70	2022-05-11	Early	away	B1	0.013386	0.05359	2022-05-13	2022-05-18	0.0685151925141459	adult	NA	NA	NA	LG	NA	LG	Acrobasis repandana	Pyralidae	Acrobasis repandana	Pyralidae	15.0875	65.4180396339647	600.392494893285	32.6643174300581	2.90876795402492	3.41056009012364	13.6919271710017	105
35	35	246	2022-05-11	Early	home	B1	0.00964	0.02608	2022-05-13	2022-05-18	0.0508547114850658	?	NA	NA	NA	LG	NA	NA	NA	NA	Acrobasis repandana	Pyralidae	14.467	46.4826983713624	379.852120535715	23.4182222737102	2.14427070061384	2.56526689856151	9.44396987312981	105
35	35	250	2022-05-11	Early	home	B1	0.0136	0.05504	2022-05-13	2022-05-18	0.0692102426866877	adult	NA	NA	NA	LG	NA	LG	Acrobasis repandana	Pyralidae	Acrobasis repandana	Pyralidae	14.467	46.4826983713624	379.852120535715	23.4182222737102	2.14427070061384	2.56526689856151	9.44396987312981	105
43	43	489	2022-05-16	Late	home	B1	0.00117	0.0018	2022-05-17	2022-05-22	0.0171452798836167	parasitized	NA	tiny parasitized	NA	LG	LG	NA	NA	NA	Acrobasis repandana	Pyralidae	17.081	47.9645718232223	406.762354600203	9.29240889828614	1.47440690775963	1.97061452452144	9.34093234123149	106.666666666667
43	15	471	2022-05-16	Late	away	B2	0.03376	0.03982	2022-05-17	2022-05-22	0.0364632137143236	?	NA	NA	NA	LG	NA	NA	NA	NA	Acrobasis repandana	Pyralidae	15.508	53.7671660392716	509.427922895126	15.4261900429348	1.85391636074215	2.57694502875644	13.0814344643674	106.666666666667
45	45	122	2022-05-11	Early	home	B1	0.00616	0.06657	2022-05-13	2022-05-18	0.0784753655172383	died	NA	dead cat	NA	LG	LG	NA	NA	NA	Acrobasis repandana	Pyralidae	15.0875	65.4180396339647	600.392494893285	32.6643174300581	2.90876795402492	3.41056009012364	13.6919271710017	0
45	45	142	2022-05-11	Early	home	B1	0.00375	0.00525	2022-05-13	2022-05-18	0.0228943344728815	parasitized	NA	parasitized	NA	LG	LG	NA	NA	NA	Acrobasis repandana	Pyralidae	15.0875	65.4180396339647	600.392494893285	32.6643174300581	2.90876795402492	3.41056009012364	13.6919271710017	0
13	13	314	2022-05-16	Late	home	B1	0.02406	0.03826	2022-05-17	2022-05-22	0.0484313668839928	adult	NA	NA	NA	MM	NA	MM	Eudemis profundana	Tortricidae	Eudemis profundana	Tortricidae	18.201	42.6391190900981	360.673912341921	10.538427141799	1.75291760535958	2.82958059459975	14.348479249892	55.4285714285714
13	13	307	2022-05-16	Late	home	B1	0.01462	0.02788	2022-05-17	2022-05-22	0.0473382061030809	adult	NA	NA	NA	HMM	NA	HMM	Eudemis profundana	Tortricidae	Eudemis profundana	Tortricidae	18.201	42.6391190900981	360.673912341921	10.538427141799	1.75291760535958	2.82958059459975	14.348479249892	55.4285714285714
13	24	377	2022-05-16	Late	away	B1	0.01023	0.03135	2022-05-17	2022-05-22	0.0552834569259971	adult	NA	NA	NA	MM	NA	MM	Eudemis profundana	Tortricidae	Eudemis profundana	Tortricidae	17.218	36.9096485001252	330.862812694473	11.5118895698501	1.69194788604636	2.45853458917522	10.0137917500114	55.4285714285714
13	13	505	2022-05-16	Late	home	B2	0.00975	0.01234	2022-05-17	2022-05-22	0.0274661283960365	adult	NA	NA	NA	MM	NA	MM	Eudemis profundana	Tortricidae	Eudemis profundana	Tortricidae	18.201	42.6391190900981	360.673912341921	10.538427141799	1.75291760535958	2.82958059459975	14.348479249892	55.4285714285714
13	24	366	2022-05-16	Late	away	B1	0.0171	0.0399	2022-05-17	2022-05-22	0.0567120690366742	adult	NA	NA	NA	MM	NA	MM	Eudemis profundana	Tortricidae	Eudemis profundana	Tortricidae	17.218	36.9096485001252	330.862812694473	11.5118895698501	1.69194788604636	2.45853458917522	10.0137917500114	55.4285714285714
13	43	322	2022-05-16	Late	away	B1	0.02052	0.03651	2022-05-17	2022-05-22	0.050386409928108	adult	NA	NA	NA	MM	NA	MM	Eudemis profundana	Tortricidae	Eudemis profundana	Tortricidae	17.081	47.9645718232223	406.762354600203	9.29240889828614	1.47440690775963	1.97061452452144	9.34093234123149	55.4285714285714
13	15	374	2022-05-16	Late	away	B1	0.01656	0.03422	2022-05-17	2022-05-22	0.0520827786912461	adult	NA	NA	NA	MM	NA	MM	Eudemis profundana	Tortricidae	Eudemis profundana	Tortricidae	15.508	53.7671660392716	509.427922895126	15.4261900429348	1.85391636074215	2.57694502875644	13.0814344643674	55.4285714285714
15	13	411	2022-05-16	Late	away	B2	0.0174	0.03295	2022-05-17	2022-05-22	0.0499199409413193	adult	NA	NA	NA	MM	NA	MM	Eudemis profundana	Tortricidae	Eudemis profundana	Tortricidae	18.201	42.6391190900981	360.673912341921	10.538427141799	1.75291760535958	2.82958059459975	14.348479249892	79
15	13	434	2022-05-16	Late	away	B2	0.00291	0.01209	2022-05-17	2022-05-22	0.0418772577596784	died	NA	dead cat	NA	LHOW	LHOW	NA	NA	NA	Eudemis profundana	Tortricidae	18.201	42.6391190900981	360.673912341921	10.538427141799	1.75291760535958	2.82958059459975	14.348479249892	79
15	15	528	2022-05-16	Late	home	B1	0.01788	0.01889	2022-05-17	2022-05-22	0.0200664918090376	adult	NA	NA	NA	LHOW	NA	LHOW	Eudemis profundana	Tortricidae	Eudemis profundana	Tortricidae	15.508	53.7671660392716	509.427922895126	15.4261900429348	1.85391636074215	2.57694502875644	13.0814344643674	79
15	15	390	2022-05-16	Late	home	B2	0.02669	0.0359	2022-05-17	2022-05-22	0.0419228260392193	adult	NA	NA	NA	MM	NA	MM	Eudemis profundana	Tortricidae	Eudemis profundana	Tortricidae	15.508	53.7671660392716	509.427922895126	15.4261900429348	1.85391636074215	2.57694502875644	13.0814344643674	79
15	13	398	2022-05-16	Late	away	B2	0.01471	0.03698	2022-05-17	2022-05-22	0.056269184205526	adult	NA	NA	NA	LHOW	NA	LHOW	Eudemis profundana	Tortricidae	Eudemis profundana	Tortricidae	18.201	42.6391190900981	360.673912341921	10.538427141799	1.75291760535958	2.82958059459975	14.348479249892	79
15	15	439	2022-05-16	Late	home	B2	0.00521	0.01122	2022-05-17	2022-05-22	0.0363626528691884	parasitized	NA	parasitized	NA	LHOW	LHOW	NA	NA	NA	Eudemis profundana	Tortricidae	15.508	53.7671660392716	509.427922895126	15.4261900429348	1.85391636074215	2.57694502875644	13.0814344643674	79
15	15	544	2022-05-16	Late	home	B1	0.02147	0.03713	2022-05-17	2022-05-22	0.0500373748215787	adult	NA	NA	NA	MM	NA	MM	Eudemis profundana	Tortricidae	Eudemis profundana	Tortricidae	15.508	53.7671660392716	509.427922895126	15.4261900429348	1.85391636074215	2.57694502875644	13.0814344643674	79
15	15	432	2022-05-16	Late	home	B2	0.01682	0.03161	2022-05-17	2022-05-22	0.0490930480432871	adult	NA	NA	NA	MM	NA	MM	Eudemis profundana	Tortricidae	Eudemis profundana	Tortricidae	15.508	53.7671660392716	509.427922895126	15.4261900429348	1.85391636074215	2.57694502875644	13.0814344643674	79
15	43	559	2022-05-16	Late	away	B1	0.01014	0.03658	2022-05-17	2022-05-22	0.0595823559721927	adult	NA	NA	NA	MM	NA	MM	Eudemis profundana	Tortricidae	Eudemis profundana	Tortricidae	17.081	47.9645718232223	406.762354600203	9.29240889828614	1.47440690775963	1.97061452452144	9.34093234123149	79
15	43	555	2022-05-16	Late	away	B1	0.01562	0.03716	2022-05-17	2022-05-22	0.0556475161560657	adult	NA	NA	NA	MM	NA	MM	Eudemis profundana	Tortricidae	Eudemis profundana	Tortricidae	17.081	47.9645718232223	406.762354600203	9.29240889828614	1.47440690775963	1.97061452452144	9.34093234123149	79
35	?	82	2022-05-11	Early	away	B1	0.00394	0.03804	2022-05-13	2022-05-18	0.0648557686883132	adult	NA	NA	NA	LHOW	NA	LHOW	Eudemis profundana	Tortricidae	Eudemis profundana	Tortricidae	NA	NA	NA	NA	NA	NA	NA	105
35	35	263	2022-05-11	Early	home	B1	0.00501	0.0336	2022-05-13	2022-05-18	0.0611554588043982	adult	NA	NA	NA	LHOW	NA	LHOW	Eudemis profundana	Tortricidae	Eudemis profundana	Tortricidae	14.467	46.4826983713624	379.852120535715	23.4182222737102	2.14427070061384	2.56526689856151	9.44396987312981	105
45	45	300	2022-05-11	Early	home	B1	0.00297	0.03211	2022-05-13	2022-05-18	0.0615451295192446	adult	NA	NA	NA	OW	NA	OW	Eudemis profundana	Tortricidae	Eudemis profundana	Tortricidae	15.0875	65.4180396339647	600.392494893285	32.6643174300581	2.90876795402492	3.41056009012364	13.6919271710017	0
13	13	356	2022-05-16	Late	home	B1	0.04464	0.05823	2022-05-17	2022-05-22	0.0477276923769908	?	NA	NA	NA	GM	NA	NA	NA	NA	Operopthera brumata	Geometridae	18.201	42.6391190900981	360.673912341921	10.538427141799	1.75291760535958	2.82958059459975	14.348479249892	55.4285714285714
13	43	368	2022-05-16	Late	away	B1	0.04676	0.0513	2022-05-17	2022-05-22	0.0331168784655855	died	NA	dead cat	NA	GM	GM	NA	NA	NA	Operopthera brumata	Geometridae	17.081	47.9645718232223	406.762354600203	9.29240889828614	1.47440690775963	1.97061452452144	9.34093234123149	55.4285714285714
13	24	369	2022-05-16	Late	away	B1	0.0233	0.0378	2022-05-17	2022-05-22	0.0487700584350988	parasitized	NA	parasitized	NA	GM	GM	NA	NA	NA	Operopthera brumata	Geometridae	17.218	36.9096485001252	330.862812694473	11.5118895698501	1.69194788604636	2.45853458917522	10.0137917500114	55.4285714285714
13	43	342	2022-05-16	Late	away	B1	0.04491	0.0631	2022-05-17	2022-05-22	0.0525986755634779	pupa	NA	pupa not eclosed	NA	GM	GM	NA	NA	NA	Operopthera brumata	Geometridae	17.081	47.9645718232223	406.762354600203	9.29240889828614	1.47440690775963	1.97061452452144	9.34093234123149	55.4285714285714
15	43	415	2022-05-16	Late	away	B2	0.0013	0.02533	2022-05-17	2022-05-22	0.0577140820244836	pupa	NA	pupa not eclosed	NA	GM	GM	NA	NA	NA	Operopthera brumata	Geometridae	17.081	47.9645718232223	406.762354600203	9.29240889828614	1.47440690775963	1.97061452452144	9.34093234123149	79
15	15	549	2022-05-16	Late	home	B1	0.00154	0.00849	2022-05-17	2022-05-22	0.0381673771619845	pupa	NA	pupa not eclosed	NA	GM	GM	NA	NA	NA	Operopthera brumata	Geometridae	15.508	53.7671660392716	509.427922895126	15.4261900429348	1.85391636074215	2.57694502875644	13.0814344643674	79
15	15	553	2022-05-16	Late	home	B1	0.0226	0.06277	2022-05-17	2022-05-22	0.0684958729505457	pupa	NA	pupa not eclosed	NA	GM	GM	NA	NA	NA	Operopthera brumata	Geometridae	15.508	53.7671660392716	509.427922895126	15.4261900429348	1.85391636074215	2.57694502875644	13.0814344643674	79
15	13	448	2022-05-16	Late	away	B2	0.02224	0.0577	2022-05-17	2022-05-22	0.065706760531486	?	NA	NA	NA	GM	NA	NA	NA	NA	Operopthera brumata	Geometridae	18.201	42.6391190900981	360.673912341921	10.538427141799	1.75291760535958	2.82958059459975	14.348479249892	79
15	24	524	2022-05-16	Late	away	B1	0.04661	0.07939	2022-05-17	2022-05-22	0.064007884471444	died	NA	dead cat	NA	GM	GM	NA	NA	NA	Operopthera brumata	Geometridae	17.218	36.9096485001252	330.862812694473	11.5118895698501	1.69194788604636	2.45853458917522	10.0137917500114	79
15	43	529	2022-05-16	Late	away	B1	0.03391	0.05792	2022-05-17	2022-05-22	0.05769806592145	pupa	NA	pupa not eclosed	NA	GM	GM	NA	NA	NA	Operopthera brumata	Geometridae	17.081	47.9645718232223	406.762354600203	9.29240889828614	1.47440690775963	1.97061452452144	9.34093234123149	79
15	43	389	2022-05-16	Late	away	B2	0.03058	0.05533	2022-05-17	2022-05-22	0.0582848386963123	pupa	NA	pupa not eclosed	NA	GM	GM	NA	NA	NA	Operopthera brumata	Geometridae	17.081	47.9645718232223	406.762354600203	9.29240889828614	1.47440690775963	1.97061452452144	9.34093234123149	79
15	24	520	2022-05-16	Late	away	B1	0.00158	0.00894	2022-05-17	2022-05-22	0.0389036167429399	pupa	NA	pupa not eclosed	NA	GM	GM	NA	NA	NA	Operopthera brumata	Geometridae	17.218	36.9096485001252	330.862812694473	11.5118895698501	1.69194788604636	2.45853458917522	10.0137917500114	79
15	43	413	2022-05-16	Late	away	B2	0.02424	0.0636	2022-05-17	2022-05-22	0.0680323533068039	pupa	NA	pupa not eclosed	NA	GM	GM	NA	NA	NA	Operopthera brumata	Geometridae	17.081	47.9645718232223	406.762354600203	9.29240889828614	1.47440690775963	1.97061452452144	9.34093234123149	79
15	15	449	2022-05-16	Late	home	B2	0.0381	0.0596	2022-05-17	2022-05-22	0.0556130488443515	?	NA	NA	NA	GM	NA	NA	NA	NA	Operopthera brumata	Geometridae	15.508	53.7671660392716	509.427922895126	15.4261900429348	1.85391636074215	2.57694502875644	13.0814344643674	79
15	24	409	2022-05-16	Late	away	B2	0.0379	0.06252	2022-05-17	2022-05-22	0.0581826120771428	died	NA	dead cat	NA	GM	GM	NA	NA	NA	Operopthera brumata	Geometridae	17.218	36.9096485001252	330.862812694473	11.5118895698501	1.69194788604636	2.45853458917522	10.0137917500114	79
24	24	456	2022-05-16	Late	home	B2	0.00696	0.03304	2022-05-17	2022-05-22	0.059310700391083	died	NA	dead cat	NA	GM	GM	NA	NA	NA	Operopthera brumata	Geometridae	17.218	36.9096485001252	330.862812694473	11.5118895698501	1.69194788604636	2.45853458917522	10.0137917500114	75.4285714285714
27	28	147	2022-05-11	Early	away	B1	0.0047	0.0643	2022-05-13	2022-05-18	0.0781230440521748	pupa	NA	pupa not eclosed	NA	GM	GM	NA	NA	NA	Operopthera brumata	Geometridae	12.694	61.7890280196516	514.006553734783	31.6753881013474	2.41347717957469	2.97258759519639	11.7590557452362	129.25
27	27	144	2022-05-11	Early	home	B1	0.00287	0.034	2022-05-13	2022-05-18	0.0629153868774152	pupa	NA	pupa not eclosed	thin	GM	GM	NA	NA	NA	Operopthera brumata	Geometridae	14.014	70.3884639413195	591.224672810251	33.5547594028641	1.47128079398153	4.95517875006047	13.2643872264393	129.25
27	30	170	2022-05-11	Early	away	B1	0.00115	0.03385	2022-05-13	2022-05-18	0.0639557714254136	pupa	NA	pupa not eclosed	NA	GM	GM	NA	NA	NA	Operopthera brumata	Geometridae	12.805	54.0433676104792	432.329437530242	28.7762008232464	2.09448974634146	2.62231435075372	14.3608877262304	129.25
28	45	41	2022-05-11	Early	away	B1	0.00102	0.02417	2022-05-13	2022-05-18	0.0570007897110407	pupa	NA	pupa not eclosed	NA	GM	GM	NA	NA	NA	Operopthera brumata	Geometridae	15.0875	65.4180396339647	600.392494893285	32.6643174300581	2.90876795402492	3.41056009012364	13.6919271710017	140
30	27	64	2022-05-11	Early	away	B1	0.01133	0.07872	2022-05-13	2022-05-18	0.0813883426685573	died	NA	dead cat	NA	GM	GM	NA	NA	NA	Operopthera brumata	Geometridae	14.014	70.3884639413195	591.224672810251	33.5547594028641	1.47128079398153	4.95517875006047	13.2643872264393	40
30	30	61	2022-05-11	Early	home	B1	0.00753	0.08169	2022-05-13	2022-05-18	0.0840272749409109	died	NA	dead cat	NA	GM	GM	NA	NA	NA	Operopthera brumata	Geometridae	12.805	54.0433676104792	432.329437530242	28.7762008232464	2.09448974634146	2.62231435075372	14.3608877262304	40
34	28	195	2022-05-11	Early	away	B1	0.01518	0.07446	2022-05-13	2022-05-18	0.0779829756818109	died	NA	dead cat	NA	GM	GM	NA	NA	NA	Operopthera brumata	Geometridae	12.694	61.7890280196516	514.006553734783	31.6753881013474	2.41347717957469	2.97258759519639	11.7590557452362	105
34	34	198	2022-05-11	Early	home	B1	0.01448	0.08197	2022-05-13	2022-05-18	0.0814285801108467	died	NA	dead cat	fungus	GM	GM	NA	NA	NA	Operopthera brumata	Geometridae	12.325	50.6615589409151	433.62712427321	22.663832172139	3.91292372202139	2.17990362403853	8.11099784347863	105
35	35	103	2022-05-11	Early	home	B1	0.00819	0.0762	2022-05-13	2022-05-18	0.081637176614467	pupa	NA	pupa not eclosed	NA	GM	GM	NA	NA	NA	Operopthera brumata	Geometridae	14.467	46.4826983713624	379.852120535715	23.4182222737102	2.14427070061384	2.56526689856151	9.44396987312981	105
35	45	241	2022-05-11	Early	away	B1	0.00348	0.0425	2022-05-13	2022-05-18	0.0678358941102217	died	NA	dead cat	NA	GM	GM	NA	NA	NA	Operopthera brumata	Geometridae	15.0875	65.4180396339647	600.392494893285	32.6643174300581	2.90876795402492	3.41056009012364	13.6919271710017	105
35	35	243	2022-05-11	Early	home	B1	0.00312	0.06031	2022-05-13	2022-05-18	0.0770555235186726	pupa	NA	pupa not eclosed	NA	GM	GM	NA	NA	NA	Operopthera brumata	Geometridae	14.467	46.4826983713624	379.852120535715	23.4182222737102	2.14427070061384	2.56526689856151	9.44396987312981	105
43	15	479	2022-05-16	Late	away	B3	0.06136	0.06495	2022-05-17	2022-05-22	0.030624026611794	pupa	NA	pupa not eclosed	NA	GM	GM	NA	NA	NA	Operopthera brumata	Geometridae	15.508	53.7671660392716	509.427922895126	15.4261900429348	1.85391636074215	2.57694502875644	13.0814344643674	106.666666666667
43	43	488	2022-05-16	Late	home	B1	0.01467	0.0368	2022-05-17	2022-05-22	0.0561510245969781	died	NA	dead cat	NA	GM	GM	NA	NA	NA	Operopthera brumata	Geometridae	17.081	47.9645718232223	406.762354600203	9.29240889828614	1.47440690775963	1.97061452452144	9.34093234123149	106.666666666667
45	45	118 - A	2022-05-11	Early	home	B1	0.00301	0.04487	2022-05-13	2022-05-18	0.0694432753316895	died	NA	dead cat	NA	GM	NA	NA	NA	NA	Operopthera brumata	Geometridae	15.0875	65.4180396339647	600.392494893285	32.6643174300581	2.90876795402492	3.41056009012364	13.6919271710017	0
45	27	121	2022-05-11	Early	away	B1	0.00688	0.0813	2022-05-13	2022-05-18	0.0841253583092252	pupa	NA	pupa not eclosed	NA	GM	GM	NA	NA	NA	Operopthera brumata	Geometridae	14.014	70.3884639413195	591.224672810251	33.5547594028641	1.47128079398153	4.95517875006047	13.2643872264393	0
13	13	518	2022-05-16	Late	home	B2	0.03623	0.07564	2022-05-17	2022-05-22	0.0680611488258862	adult	NA	NA	NA	UW	NA	UW	Phycita roborella	Pyralidae	Phycita roborella	Pyralidae	18.201	42.6391190900981	360.673912341921	10.538427141799	1.75291760535958	2.82958059459975	14.348479249892	55.4285714285714
13	13	509	2022-05-16	Late	home	B2	0.06765	0.0829	2022-05-17	2022-05-22	0.0495968257957882	adult	NA	NA	NA	EC	NA	EC	Phycita roborella	Pyralidae	Phycita roborella	Pyralidae	18.201	42.6391190900981	360.673912341921	10.538427141799	1.75291760535958	2.82958059459975	14.348479249892	55.4285714285714
13	13	371	2022-05-16	Late	home	B1	0.0158	0.04602	2022-05-17	2022-05-22	0.0622962620992147	died	NA	dead cat	NA	EC	GM2	NA	NA	NA	Phycita roborella	Pyralidae	18.201	42.6391190900981	360.673912341921	10.538427141799	1.75291760535958	2.82958059459975	14.348479249892	55.4285714285714
13	43	324	2022-05-16	Late	away	B1	0.0191	0.02674	2022-05-17	2022-05-22	0.0393908320207748	adult	NA	NA	NA	GC	NA	GC	Phycita roborella	Pyralidae	Phycita roborella	Pyralidae	17.081	47.9645718232223	406.762354600203	9.29240889828614	1.47440690775963	1.97061452452144	9.34093234123149	55.4285714285714
13	13	497	2022-05-16	Late	home	B2	0.03397	0.06497	2022-05-17	2022-05-22	0.0628276857973888	adult	NA	NA	NA	FM	NA	FM	Phycita roborella	Pyralidae	Phycita roborella	Pyralidae	18.201	42.6391190900981	360.673912341921	10.538427141799	1.75291760535958	2.82958059459975	14.348479249892	55.4285714285714
13	13	502	2022-05-16	Late	home	B2	0.02147	0.03524	2022-05-17	2022-05-22	0.0479374869175876	parasitized	NA	dead cat	parasite	GC	GC	NA	NA	NA	Phycita roborella	Pyralidae	18.201	42.6391190900981	360.673912341921	10.538427141799	1.75291760535958	2.82958059459975	14.348479249892	55.4285714285714
13	24	319	2022-05-16	Late	away	B1	0.03104	0.06821	2022-05-17	2022-05-22	0.0667464224156565	died	NA	dead cat	NA	FM	FM	NA	NA	NA	Phycita roborella	Pyralidae	17.218	36.9096485001252	330.862812694473	11.5118895698501	1.69194788604636	2.45853458917522	10.0137917500114	55.4285714285714
15	24	447	2022-05-16	Late	away	B2	0.02265	0.06304	2022-05-17	2022-05-22	0.0686206895685766	pupa	NA	pupa not eclosed	NA	EC	EC	NA	NA	NA	Phycita roborella	Pyralidae	17.218	36.9096485001252	330.862812694473	11.5118895698501	1.69194788604636	2.45853458917522	10.0137917500114	79
28	28	46	2022-05-11	Early	home	B1	0.00759	0.03719	2022-05-13	2022-05-18	0.061867287541396	adult	NA	NA	NA	BL	NA	BL	Phycita roborella	Pyralidae	Phycita roborella	Pyralidae	12.694	61.7890280196516	514.006553734783	31.6753881013474	2.41347717957469	2.97258759519639	11.7590557452362	140
28	30	43	2022-05-11	Early	away	B1	0.01104	0.0371	2022-05-13	2022-05-18	0.0592955353070448	adult	NA	NA	NA	BL	NA	BL	Phycita roborella	Pyralidae	Phycita roborella	Pyralidae	12.805	54.0433676104792	432.329437530242	28.7762008232464	2.09448974634146	2.62231435075372	14.3608877262304	140
30	35	18	2022-05-11	Early	away	B2	0.01106	0.05632	2022-05-13	2022-05-18	0.0712746828697869	died	NA	dead cat	NA	BL	BL	NA	NA	NA	Phycita roborella	Pyralidae	14.467	46.4826983713624	379.852120535715	23.4182222737102	2.14427070061384	2.56526689856151	9.44396987312981	40
30	30	184	2022-05-11	Early	home	B1	0.0079	0.05172	2022-05-13	2022-05-18	0.0705106263972027	adult	NA	NA	NA	BL	NA	BL	Phycita roborella	Pyralidae	Phycita roborella	Pyralidae	12.805	54.0433676104792	432.329437530242	28.7762008232464	2.09448974634146	2.62231435075372	14.3608877262304	40
34	27	200	2022-05-11	Early	away	B1	0.00963	0.04878	2022-05-13	2022-05-18	0.0679111451098071	?	NA	NA	NA	BL	NA	NA	NA	NA	Phycita roborella	Pyralidae	14.014	70.3884639413195	591.224672810251	33.5547594028641	1.47128079398153	4.95517875006047	13.2643872264393	105
34	45	204	2022-05-11	Early	away	B1	0.01334	0.06997	2022-05-13	2022-05-18	0.0768031911458025	adult	NA	NA	NA	BL	NA	BL	Phycita roborella	Pyralidae	Phycita roborella	Pyralidae	15.0875	65.4180396339647	600.392494893285	32.6643174300581	2.90876795402492	3.41056009012364	13.6919271710017	105
35	30	97	2022-05-11	Early	away	B1	0.01271	0.05944	2022-05-13	2022-05-18	0.0720381192959597	adult	NA	NA	NA	BL	NA	BL	Phycita roborella	Pyralidae	Phycita roborella	Pyralidae	12.805	54.0433676104792	432.329437530242	28.7762008232464	2.09448974634146	2.62231435075372	14.3608877262304	105
35	35	67	2022-05-11	Early	home	B1	0.01558	0.06598	2022-05-13	2022-05-18	0.0738766635932246	adult	NA	NA	NA	BL	NA	BL	Phycita roborella	Pyralidae	Phycita roborella	Pyralidae	14.467	46.4826983713624	379.852120535715	23.4182222737102	2.14427070061384	2.56526689856151	9.44396987312981	105
43	43	466	2022-05-16	Late	home	B2	0.03019	0.07537	2022-05-17	2022-05-22	0.0712326639291028	adult	NA	NA	NA	SL	NA	SL	Phycita roborella	Pyralidae	Phycita roborella	Pyralidae	17.081	47.9645718232223	406.762354600203	9.29240889828614	1.47440690775963	1.97061452452144	9.34093234123149	106.666666666667
43	13	469	2022-05-16	Late	away	B2	0.03872	0.07523	2022-05-17	2022-05-22	0.0663490057342091	adult	NA	NA	NA	SL	NA	SL	Phycita roborella	Pyralidae	Phycita roborella	Pyralidae	18.201	42.6391190900981	360.673912341921	10.538427141799	1.75291760535958	2.82958059459975	14.348479249892	106.666666666667
13	24	323	2022-05-16	Late	away	B1	0.01035	0.02742	2022-05-17	2022-05-22	0.0514961892249765	adult	NA	NA	NA	MM	NA	MM	Zeiraphera isertana	Tortricidae	Zeiraphera isertana	Tortricidae	17.218	36.9096485001252	330.862812694473	11.5118895698501	1.69194788604636	2.45853458917522	10.0137917500114	55.4285714285714
13	13	360	2022-05-16	Late	home	B1	0.01335	0.02608	2022-05-17	2022-05-22	0.0466989119493846	adult	NA	NA	NA	MM	NA	MM	Zeiraphera isertana	Tortricidae	Zeiraphera isertana	Tortricidae	18.201	42.6391190900981	360.673912341921	10.538427141799	1.75291760535958	2.82958059459975	14.348479249892	55.4285714285714
13	13	330	2022-05-16	Late	home	B1	0.00613	0.01924	2022-05-17	2022-05-22	0.047159028919732	adult	NA	NA	NA	BS	NA	BS	Zeiraphera isertana	Tortricidae	Zeiraphera isertana	Tortricidae	18.201	42.6391190900981	360.673912341921	10.538427141799	1.75291760535958	2.82958059459975	14.348479249892	55.4285714285714
13	15	310	2022-05-16	Late	away	B1	0.01198	0.02843	2022-05-17	2022-05-22	0.050865020559061	adult	NA	NA	NA	MM	NA	MM	Zeiraphera isertana	Tortricidae	Zeiraphera isertana	Tortricidae	15.508	53.7671660392716	509.427922895126	15.4261900429348	1.85391636074215	2.57694502875644	13.0814344643674	55.4285714285714
15	15	399	2022-05-16	Late	home	B2	0.05881	0.11484	2022-05-17	2022-05-22	0.0765309821831822	pupa	NA	pupa not eclosed	NA	BHOW	BHOW	NA	NA	NA	Zeiraphera isertana	Tortricidae	15.508	53.7671660392716	509.427922895126	15.4261900429348	1.85391636074215	2.57694502875644	13.0814344643674	79
15	24	441	2022-05-16	Late	away	B2	0.01504	0.02779	2022-05-17	2022-05-22	0.0467233552227505	adult	NA	NA	NA	BHOW	NA	BHOW	Zeiraphera isertana	Tortricidae	Zeiraphera isertana	Tortricidae	17.218	36.9096485001252	330.862812694473	11.5118895698501	1.69194788604636	2.45853458917522	10.0137917500114	79
15	15	538	2022-05-16	Late	home	B1	0.00879	0.02124	2022-05-17	2022-05-22	0.0463539855540291	adult	NA	NA	NA	BHOW	NA	BHOW	Zeiraphera isertana	Tortricidae	Zeiraphera isertana	Tortricidae	15.508	53.7671660392716	509.427922895126	15.4261900429348	1.85391636074215	2.57694502875644	13.0814344643674	79
15	15	437	2022-05-16	Late	home	B2	0.01774	0.03006	2022-05-17	2022-05-22	0.0461920817065902	adult	NA	NA	NA	BHOW	NA	BHOW	Zeiraphera isertana	Tortricidae	Zeiraphera isertana	Tortricidae	15.508	53.7671660392716	509.427922895126	15.4261900429348	1.85391636074215	2.57694502875644	13.0814344643674	79
15	43	557	2022-05-16	Late	away	B1	0.01721	0.02481	2022-05-17	2022-05-22	0.0393219668581923	adult	NA	NA	NA	BHOW	NA	BHOW	Zeiraphera isertana	Tortricidae	Zeiraphera isertana	Tortricidae	17.081	47.9645718232223	406.762354600203	9.29240889828614	1.47440690775963	1.97061452452144	9.34093234123149	79
15	15	450	2022-05-16	Late	home	B2	0.0097	0.01933	2022-05-17	2022-05-22	0.0425506400176019	?	NA	NA	NA	BHOW	NA	NA	NA	NA	Zeiraphera isertana	Tortricidae	15.508	53.7671660392716	509.427922895126	15.4261900429348	1.85391636074215	2.57694502875644	13.0814344643674	79
15	13	530	2022-05-16	Late	away	B1	0.01126	0.01894	2022-05-17	2022-05-22	0.0394594572337199	?	NA	NA	NA	BHOW	NA	NA	NA	NA	Zeiraphera isertana	Tortricidae	18.201	42.6391190900981	360.673912341921	10.538427141799	1.75291760535958	2.82958059459975	14.348479249892	79
35	35	72	2022-05-11	Early	home	B1	0.00539	0.0412	2022-05-13	2022-05-18	0.065922234229193	adult	NA	NA	NA	BHOW	NA	BHOW	Pandemis cerasana	Tortricidae	Zeiraphera isertana	Tortricidae	14.467	46.4826983713624	379.852120535715	23.4182222737102	2.14427070061384	2.56526689856151	9.44396987312981	105
43	43	485	2022-05-16	Late	home	B1	0.00366	0.007	2022-05-17	2022-05-22	0.029895992554756	pupa	NA	pupa not eclosed	tiny	BHOW	BHOW	NA	NA	NA	Zeiraphera isertana	Tortricidae	17.081	47.9645718232223	406.762354600203	9.29240889828614	1.47440690775963	1.97061452452144	9.34093234123149	106.666666666667
43	15	475	2022-05-16	Late	away	B3	0.00208	0.0037	2022-05-17	2022-05-22	0.0234892561556933	died	NA	dead cat	NA	BHOW	BHOW	NA	NA	NA	Zeiraphera isertana	Tortricidae	15.508	53.7671660392716	509.427922895126	15.4261900429348	1.85391636074215	2.57694502875644	13.0814344643674	106.666666666667
43	43	482	2022-05-16	Late	home	B1	0.01115	0.02436	2022-05-17	2022-05-22	0.0472786312115514	adult	NA	NA	NA	MM	NA	MM	Zeiraphera isertana	Tortricidae	Zeiraphera isertana	Tortricidae	17.081	47.9645718232223	406.762354600203	9.29240889828614	1.47440690775963	1.97061452452144	9.34093234123149	106.666666666667
43	13	480	2022-05-16	Late	away	B3	0.00451	0.01764	2022-05-17	2022-05-22	0.0471829979107705	adult	NA	NA	NA	MM	NA	MM	Zeiraphera isertana	Tortricidae	Zeiraphera isertana	Tortricidae	18.201	42.6391190900981	360.673912341921	10.538427141799	1.75291760535958	2.82958059459975	14.348479249892	106.666666666667
43	43	486	2022-05-16	Late	home	B1	0.00699	0.02369	2022-05-17	2022-05-22	0.0511214007450774	adult	NA	NA	NA	BHOW	NA	BHOW	Zeiraphera isertana	Tortricidae	Zeiraphera isertana	Tortricidae	17.081	47.9645718232223	406.762354600203	9.29240889828614	1.47440690775963	1.97061452452144	9.34093234123149	106.666666666667
43	43	481	2022-05-16	Late	home	B1	0.01247	0.02194	2022-05-17	2022-05-22	0.0423136669309329	adult	NA	NA	NA	MM	NA	MM	Zeiraphera isertana	Tortricidae	Zeiraphera isertana	Tortricidae	17.081	47.9645718232223	406.762354600203	9.29240889828614	1.47440690775963	1.97061452452144	9.34093234123149	106.666666666667
